# Supplementary material for: Rare DCM associated variants in pre-miR-208a disrupt miRNA maturation and function
Source: Hum Mol Genet. 2025 May 6;34(14):1216–26. doi: 10.1093/hmg/ddaf069 (PMC12228089; doi:10.1093/hmg/ddaf069)
Supplement: Supplemental_Table_1_ddaf069 [file supplemental_table_1_ddaf069.xlsx]

## Sheet: 208a
								DCM cohort				gnomAD-All cases
cohort	hg19	GRCh38	rs	major allele	minor allele	pre-miR	study name	minor allele count	total allele count	homozygous minor allele count	minor allele frequency	major allele	minor allele	minor allele count	total allele count	minor allele frequency	adjusted p-value	odds ratio	lower 95% CI	upper 95% CI	DCM vs gnomAD
INHERITANCE	23858537	23389328	rs1009660972	T	G	no		2	1268	0	0.00157729	T	C	21	152218	0.00013796	0.00100583	11.4494	2.68172	48.8824	enriched DCM
INHERITANCE	23858434	23389225	rs972190951	G	C	no		1	1268	0	0.000788644	G	A	2	152188	1.31416e-05	1.64272e-08	60.0576	5.44211	662.779	enriched DCM
INHERITANCE	23858275	23389066	rs200618133	G	C	no		12	1268	0	0.00946372	G	T	14	152034	9.20847e-05	1.46549e-14	103.744	47.8884	224.749	enriched DCM
INHERITANCE	23858008	23388799	rs573774113	C	T	no		2	1268	0	0.00157729	C	T	231	152210	0.00151764	1	1.03936	0.258101	4.18549	no significant difference
INHERITANCE	23857996	23388787	rs28730766	G	T	no		3	1268	0	0.00236593	G	T	203	152160	0.00133412	1	1.77523	0.567027	5.55785	no significant difference
INHERITANCE	23857980	23388771	rs73604575	G	T	no		1	1268	0	0.000788644	G	T	2071	152120	0.0136143	0.00268961	0.0571842	0.0080448	0.406479	enriched control
INHERITANCE	23857930	23388721	rs73604573	T	A	no		6	1268	1	0.00473186	T	A	4449	152176	0.0292359	7.50488e-06	0.157866	0.0707482	0.35226	enriched control
INHERITANCE	23857871	23388662	rs761842146	C	T	yes	+5G>A	1	1268	0	0.000788644	C	T	3	152186	1.97127e-05	3.05299e-06	40.0376	4.16173	385.179	enriched DCM
INHERITANCE	23857834	23388625	rs777708160	C	A	yes	+42G>T	1	1268	0	0.000788644	C	A	1	152180	6.57117e-06	5.20251e-13	120.11	7.5082	1921.41	enriched DCM
INHERITANCE	23857808	23388599	rs750630134	C	A	yes	+68G>T	1	1268	0	0.000788644	C	A	10	152204	6.57013e-05	0.0811646	12.0122	1.5365	93.9092	no significant difference
INHERITANCE	23857701	23388492	rs538173817	C	T	no		1	1268	0	0.000788644	C	T	27	152170	0.000177433	1	4.44746	0.603868	32.7553	no significant difference
INHERITANCE	23857606	23388397	rs115570443	G	C	no		1	1268	0	0.000788644	G	C	1659	152142	0.0109043	0.0173513	0.071592	0.0100705	0.508952	enriched control
INHERITANCE	23857351	23388142	rs8022522	G	A	no		354	1268	86	0.27918	G	A	68190	151882	0.448967	5.9851e-14	0.475357	0.420293	0.537636	enriched control
INHERITANCE	23857264	23388055	rs138733999	C	T	no		1	1268	0	0.000788644	C	T	71	152050	0.000466952	1	1.68946	0.234543	12.1696	no significant difference
INHERITANCE	23857262	23388053	N/A	GC	-	no		9	1268	0	0.00709779	N/A	N/A	N/A	N/A	N/A	N/A	N/A	N/A	N/A	enriched DCM
INHERITANCE	23857258	23388049	N/A	CTT	-	no		9	1268	0	0.00709779	N/A	N/A	N/A	N/A	N/A	N/A	N/A	N/A	N/A	enriched DCM
INHERITANCE	23857248	23388039	rs1192473525	C	T	no		1	1268	0	0.000788644	C	G	1	152062	6.57626e-06	5.27578e-13	120.017	7.50238	1919.92	enriched DCM
INHERITANCE	23856954	23387745	rs397516770	A	G	no		1	1268	0	0.000788644	A	G	11	151284	7.27109e-05	0.138677	10.8541	1.40023	84.1364	no significant difference
INHERITANCE	23856896	23387687	rs178642	A	G	no		480	1268	135	0.378549	A	G	72653	151720	0.478862	3.52745e-11	0.662913	0.591531	0.742909	enriched control
INHERITANCE	23856871	23387662	rs201785356	C	G	no		1	1268	0	0.000788644	C	G	18	152102	0.000118342	1	6.6686	0.889533	49.9927	no significant difference
Health in Code	23857835	23388626	rs748770133	G	A	yes	+41C>T	1	936	0	0.00106838	G	A	2	152158	1.31442e-05	1.17972e-11	81.3668	7.3714	898.142	enriched DCM
100KGP	23858008	23388799	rs573774113	C	T	no		2	1076	0	0.00185874	C	T	231	152210	0.00151764	1	1.22517	0.304182	4.9347	no significant difference
100KGP	23857980	23388771	rs73604575	G	T	no		7	1076	0	0.00650558	G	T	2071	152120	0.0136143	1	0.474431	0.225342	0.998858	no significant difference
100KGP	23857930	23388721	rs73604573	T	A	no		4	1076	0	0.00371747	T	A	4449	152176	0.0292359	2.2551e-05	0.123898	0.0463942	0.330873	enriched control
100KGP	23857834	23388625	rs777708160	C	A	yes	+42G>T	1	1076	0	0.000929368	C	A	1	152180	6.57117e-06	7.32747e-15	141.562	8.84833	2264.81	enriched DCM
100KGP	23857744	23388535	rs74039312	A	G	no		4	1076	0	0.00371747	A	G	2291	152130	0.0150595	0.0750068	0.244042	0.0913454	0.651993	no significant difference
100KGP	23857710	23388501	rs925561589	G	A	no		1	1076	0	0.000929368	G	A	3	152150	1.97174e-05	1.94674e-07	47.1774	4.90329	453.921	enriched DCM
100KGP	23857624	23388415	rs529649095	C	T	no		1	1076	0	0.000929368	C	T	4	152122	2.62947e-05	7.84569e-06	35.3763	3.95063	316.781	enriched DCM
100KGP	23857606	23388397	rs115570443	G	C	no		4	1076	0	0.00371747	G	C	1659	152142	0.0109043	0.771464	0.338459	0.126645	0.904536	no significant difference
100KGP	23857570	23388361	rs74039311	T	A	no		1	1076	0	0.000929368	T	A	15	151802	9.88129e-05	0.262613	9.41315	1.24227	71.327	no significant difference
100KGP	23857568	23388359	rs151143919	G	GGT	no		2	1076	0	0.00185874	G	GGT	2535	152102	0.0166664	0.00492116	0.109871	0.0274272	0.440135	enriched control

## Sheet: 208b
								DCM cohort				gnomAD-All cases
cohort	hg19	GRCh38	rs	major allele	minor allele	pre-miR	study name	minor allele count	total allele count	homozygous minor allele count	minor allele frequency	major allele	minor allele	minor allele count	total allele count	minor allele frequency	adjusted p-value	odds ratio	lower 95% CI	upper 95% CI	DCM vs gnomAD
Health in Code	23887271	23418062	rs548734550	G	A	pre	+2C>T	1	936	0	0.00106838	G	A	41	152238	0.000269315	1	3.97018	0.545535	28.8934	no significant difference
100KGP	23887134	23417925	rs45489294	G	T	no		2	1076	0	0.00185874	G	T	2697	152174	0.0177231	0.0026625	0.103209	0.025765	0.413435	enriched control
